# Supplementary material for: Formic Acid Decomposition Using Palladium-Zinc Preformed Colloidal Nanoparticles Supported on Carbon Nanofibre in Batch and Continuous Flow Reactors: Experimental and Computational Fluid Dynamics Modelling Studies
Source: Nanomaterials (Basel). 2023 Nov 22;13(23):2993. doi: 10.3390/nano13232993 (PMC10708417; doi:10.3390/nano13232993)
Supplement: Supplementary file 1 [file nanomaterials-13-02993-s001.zip]

Archive with 1 entries (1 files):
- nanomaterials-2658668-supplementary.pdf
